# Supplementary material for: Surviving on Limited Resources: Effects of Caloric Restriction on Growth, Gene Expression and Gut Microbiota in a Species With Male Pregnancy (Hippocampus erectus)
Source: Mol Ecol. 2025 Apr 7;34(9):e17754. doi: 10.1111/mec.17754 (PMC12010458; doi:10.1111/mec.17754)
Supplement: Supplementary file 4 — Table S4. Results of 16S rRNA amplicon sequencing analysis in Hippocampus erectus , showing microbial composition across experimental groups. [file MEC-34-e17754-s002.xlsx]

## Sheet: TableS4_16S_Genuslevel_Herectus
Genera level of 16S rRNA-Seq amplicon sequencing results
Species: Hippocampus erectus
index	miseq-run	sample	tank	color	treatment	sex	tissue	d__Bacteria/p__Bacteroidota/c__Bacteroidia/o__Flavobacteriales/f__Crocinitomicaceae/g__Crocinitomix	d__Bacteria/p__Chloroflexi/c__Anaerolineae/o__SBR1031/f__A4b/g__A4b	d__Bacteria/p__Actinobacteriota/c__Thermoleophilia/o__Gaiellales/f__Gaiellaceae/g__Gaiella	d__Bacteria/p__Myxococcota/c__Myxococcia/o__Myxococcales/f__Myxococcaceae/g__P3OB-42	d__Bacteria/p__Proteobacteria/c__Gammaproteobacteria/o__Alteromonadales/f__Pseudoalteromonadaceae/g__Pseudoalteromonas	d__Bacteria/p__Actinobacteriota/c__Acidimicrobiia/o__Microtrichales/f__Microtrichaceae/g__Sva0996_marine_group	d__Bacteria/p__Actinobacteriota/c__Actinobacteria/o__Micrococcales/f__Intrasporangiaceae/__	d__Bacteria/p__Proteobacteria/c__Gammaproteobacteria/o__Oceanospirillales/f__Nitrincolaceae/g__Profundimonas	d__Bacteria/p__Proteobacteria/c__Gammaproteobacteria/o__Vibrionales/f__Vibrionaceae/g__Vibrio	d__Bacteria/p__Firmicutes/c__Clostridia/o__Peptostreptococcales-Tissierellales/f__Peptostreptococcales-Tissierellales/g__Peptoniphilus	d__Bacteria/p__Proteobacteria/c__Alphaproteobacteria/o__Rhodobacterales/f__Rhodobacteraceae/g__Actibacterium	d__Bacteria/p__Proteobacteria/c__Alphaproteobacteria/o__Rhodobacterales/f__Rhodobacteraceae/__	d__Bacteria/p__Proteobacteria/c__Alphaproteobacteria/o__Rhizobiales/f__Methyloligellaceae/g__uncultured	d__Bacteria/p__Firmicutes/c__Bacilli/o__Lactobacillales/f__Carnobacteriaceae/g__Alkalibacterium	d__Bacteria/p__Bacteroidota/c__Bacteroidia/o__Chitinophagales/f__Saprospiraceae/g__uncultured	d__Bacteria/p__Proteobacteria/c__Alphaproteobacteria/o__Sphingomonadales/f__Sphingomonadaceae/__	d__Bacteria/p__Proteobacteria/c__Gammaproteobacteria/o__Francisellales/f__Francisellaceae/g__Francisella	d__Bacteria/p__Bacteroidota/c__Bacteroidia/o__Flavobacteriales/f__Flavobacteriaceae/g__Tenacibaculum	d__Bacteria/p__Cyanobacteria/c__Vampirivibrionia/o__Vampirovibrionales/f__Vampirovibrionales/g__Vampirovibrionales	d__Bacteria/p__Proteobacteria/c__Gammaproteobacteria/o__Pseudomonadales/f__Moraxellaceae/g__Psychrobacter	d__Bacteria/p__Proteobacteria/c__Gammaproteobacteria/o__Alteromonadales/f__Shewanellaceae/g__Shewanella	d__Bacteria/p__Actinobacteriota/c__Thermoleophilia/o__Solirubrobacterales/f__67-14/g__67-14	d__Bacteria/p__Proteobacteria/c__Alphaproteobacteria/o__Kiloniellales/f__Kiloniellaceae/g__Kiloniella	d__Bacteria/p__Proteobacteria/c__Alphaproteobacteria/o__Sphingomonadales/f__Sphingomonadaceae/g__Sphingomonas	d__Bacteria/p__Proteobacteria/c__Gammaproteobacteria/o__KI89A_clade/f__KI89A_clade/g__KI89A_clade	d__Bacteria/p__Desulfobacterota/c__Desulfuromonadia/o__Bradymonadales/f__Bradymonadales/g__Bradymonadales	d__Bacteria/p__Bacteroidota/c__Bacteroidia/o__Sphingobacteriales/f__NS11-12_marine_group/g__NS11-12_marine_group	d__Bacteria/p__Proteobacteria/c__Alphaproteobacteria/o__Sphingomonadales/f__Sphingomonadaceae/g__Erythrobacter	d__Bacteria/p__Bacteroidota/c__Bacteroidia/o__Flavobacteriales/f__Flavobacteriaceae/__	d__Bacteria/p__Bacteroidota/c__Bacteroidia/o__Flavobacteriales/f__Flavobacteriaceae/g__Winogradskyella	d__Bacteria/p__NB1-j/c__NB1-j/o__NB1-j/f__NB1-j/g__NB1-j	d__Bacteria/p__Bacteroidota/c__Bacteroidia/o__Flavobacteriales/f__Flavobacteriaceae/g__Aurantivirga	d__Bacteria/p__Proteobacteria/c__Alphaproteobacteria/o__Rhodobacterales/f__Rhodobacteraceae/g__Roseovarius	d__Bacteria/p__Proteobacteria/c__Alphaproteobacteria/o__Rhodobacterales/f__Rhodobacteraceae/g__Thalassobius	d__Bacteria/p__Proteobacteria/c__Alphaproteobacteria/o__Micavibrionales/f__Micavibrionaceae/g__uncultured	d__Bacteria/p__Proteobacteria/c__Alphaproteobacteria/o__Rhodobacterales/f__Rhodobacteraceae/g__Shimia	d__Bacteria/p__Proteobacteria/c__Alphaproteobacteria/o__Caulobacterales/f__Hyphomonadaceae/g__Hellea	d__Bacteria/p__Proteobacteria/c__Alphaproteobacteria/o__Rhodospirillales/f__Terasakiellaceae/g__uncultured	d__Bacteria/p__Proteobacteria/c__Alphaproteobacteria/o__Caulobacterales/f__Parvularculaceae/__	d__Bacteria/p__Bacteroidota/c__Bacteroidia/o__Flavobacteriales/f__Flavobacteriaceae/g__Croceitalea	d__Bacteria/p__Bdellovibrionota/c__Oligoflexia/o__Oligoflexales/f__uncultured/g__uncultured	d__Bacteria/p__Proteobacteria/c__Gammaproteobacteria/o__Oceanospirillales/f__Nitrincolaceae/g__Neptunomonas
22Mar3-DL286	SFB1182_63	FP_1.B.AL.M	1.0	Blue	AL	Male	Hind_gut	0.0	0.0	0.0	0.0	0.0	0.0	0.0	0.0	101.0	0.0	0.0	0.0	0.0	0.0	0.0	0.0	0.0	0.0	0.0	0.0	0.0	0.0	0.0	0.0	0.0	0.0	0.0	0.0	0.0	0.0	0.0	0.0	0.0	0.0	0.0	0.0	0.0	0.0	0.0	0.0	0.0	0.0
22Mar3-DL287	SFB1182_63	FP_5.B.AL.M	5.0	Blue	AL	Male	Hind_gut	15.0	0.0	0.0	0.0	62.0	0.0	0.0	0.0	19744.0	0.0	6.0	91.0	0.0	0.0	61.0	0.0	0.0	62.0	0.0	0.0	5.0	0.0	11.0	0.0	7.0	0.0	0.0	0.0	34.0	0.0	0.0	2.0	81.0	0.0	10.0	9.0	10.0	0.0	0.0	175.0	0.0	5.0
22Mar3-DL288	SFB1182_63	FP_7.W.AL.M	7.0	White	AL	Male	Hind_gut	0.0	0.0	0.0	0.0	341.0	0.0	0.0	0.0	10880.0	0.0	0.0	23.0	0.0	0.0	0.0	0.0	0.0	0.0	0.0	0.0	670.0	0.0	0.0	0.0	0.0	0.0	0.0	0.0	0.0	0.0	0.0	0.0	32.0	0.0	10.0	15.0	0.0	0.0	0.0	0.0	0.0	243.0
22Mar3-DL289	SFB1182_63	FP_7.B.AL.M	7.0	Blue	AL	Male	Hind_gut	2.0	0.0	0.0	0.0	634.0	0.0	0.0	0.0	38224.0	0.0	0.0	103.0	0.0	0.0	0.0	0.0	0.0	4.0	0.0	0.0	231.0	0.0	3.0	0.0	0.0	0.0	0.0	8.0	0.0	0.0	0.0	0.0	5.0	0.0	0.0	103.0	0.0	0.0	0.0	6.0	0.0	299.0
22Mar3-DL290	SFB1182_63	FP_7.R.AL.M	7.0	Red	AL	Male	Hind_gut	0.0	0.0	0.0	0.0	0.0	0.0	0.0	0.0	29033.0	0.0	0.0	6.0	0.0	0.0	0.0	0.0	0.0	0.0	0.0	0.0	0.0	0.0	0.0	0.0	0.0	0.0	0.0	0.0	2.0	0.0	0.0	0.0	8.0	0.0	0.0	0.0	0.0	0.0	0.0	10.0	0.0	0.0
22Mar3-DL291	SFB1182_63	FP_9.B.AL.M	9.0	Blue	AL	Male	Hind_gut	4.0	0.0	0.0	0.0	0.0	20.0	0.0	0.0	5587.0	0.0	0.0	97.0	0.0	0.0	61.0	0.0	4.0	13.0	0.0	4.0	0.0	0.0	0.0	0.0	0.0	0.0	0.0	15.0	71.0	0.0	0.0	0.0	26.0	0.0	2.0	0.0	0.0	0.0	0.0	16.0	0.0	0.0
22Mar3-DL292	SFB1182_63	FP_11.B.AL.M	11.0	Blue	AL	Male	Hind_gut	0.0	0.0	0.0	0.0	40.0	3.0	0.0	0.0	29905.0	0.0	0.0	23.0	0.0	0.0	0.0	0.0	0.0	0.0	0.0	0.0	711.0	0.0	0.0	0.0	0.0	0.0	0.0	0.0	0.0	0.0	0.0	0.0	0.0	0.0	0.0	68.0	0.0	0.0	0.0	0.0	0.0	25.0
22Mar3-DL293	SFB1182_63	FP_11.W.AL.M	11.0	White	AL	Male	Hind_gut	0.0	4.0	0.0	75.0	0.0	0.0	0.0	0.0	663.0	0.0	2.0	276.0	0.0	0.0	68.0	0.0	14.0	66.0	0.0	0.0	0.0	0.0	7.0	0.0	32.0	10.0	15.0	0.0	42.0	0.0	0.0	0.0	108.0	0.0	14.0	0.0	6.0	20.0	0.0	0.0	0.0	4.0
22Mar3-DL294	SFB1182_63	FP_13.W.AL.M	13.0	White	AL	Male	Hind_gut	0.0	0.0	0.0	0.0	94.0	0.0	0.0	2.0	26959.0	0.0	0.0	0.0	0.0	0.0	0.0	0.0	0.0	0.0	0.0	0.0	12.0	0.0	0.0	0.0	0.0	0.0	0.0	0.0	0.0	0.0	0.0	0.0	0.0	0.0	0.0	0.0	0.0	0.0	0.0	4.0	0.0	32.0
22Mar3-DL295	SFB1182_63	FP_15.R.AL.M	15.0	Red	AL	Male	Hind_gut	0.0	0.0	0.0	0.0	50.0	0.0	0.0	0.0	31790.0	0.0	0.0	63.0	0.0	0.0	0.0	0.0	0.0	0.0	0.0	0.0	291.0	0.0	0.0	0.0	0.0	0.0	0.0	0.0	26.0	0.0	0.0	0.0	30.0	0.0	0.0	30.0	0.0	0.0	0.0	0.0	0.0	17.0
22Mar3-DL296	SFB1182_63	FP_3.B.AL.F	3.0	Blue	AL	Female	Hind_gut	15.0	0.0	0.0	0.0	12.0	4.0	0.0	0.0	3286.0	0.0	0.0	47.0	17.0	0.0	21.0	0.0	0.0	2.0	3.0	4.0	7.0	0.0	0.0	13.0	31.0	2.0	0.0	0.0	20.0	0.0	0.0	0.0	63.0	0.0	0.0	0.0	4.0	0.0	0.0	470.0	8.0	3.0
22Mar3-DL297	SFB1182_63	FP_13.B.AL.F	13.0	Blue	AL	Female	Hind_gut	0.0	0.0	0.0	0.0	23.0	0.0	0.0	0.0	100.0	0.0	0.0	0.0	0.0	0.0	0.0	0.0	0.0	0.0	0.0	0.0	0.0	0.0	0.0	0.0	0.0	0.0	0.0	0.0	0.0	0.0	0.0	0.0	0.0	0.0	0.0	0.0	0.0	0.0	0.0	0.0	0.0	5.0
22Mar3-DL298	SFB1182_63	FP_15.W.AL.F	15.0	White	AL	Female	Hind_gut	6.0	7.0	0.0	12.0	5.0	0.0	0.0	0.0	37347.0	2.0	0.0	31.0	0.0	0.0	32.0	0.0	0.0	0.0	0.0	0.0	0.0	0.0	0.0	0.0	37.0	0.0	6.0	38.0	24.0	0.0	0.0	0.0	54.0	0.0	10.0	0.0	0.0	0.0	0.0	98.0	5.0	0.0
22Mar3-DL299	SFB1182_63	FP_17.W.AL.F	17.0	White	AL	Female	Hind_gut	11.0	0.0	0.0	11.0	6.0	0.0	0.0	0.0	1778.0	0.0	0.0	63.0	0.0	0.0	48.0	0.0	0.0	10.0	0.0	0.0	0.0	0.0	0.0	0.0	0.0	0.0	0.0	0.0	26.0	0.0	0.0	0.0	29.0	0.0	5.0	0.0	3.0	0.0	0.0	65.0	0.0	0.0
22Mar3-DL300	SFB1182_63	FP_17.R.AL.F	17.0	Red	AL	Female	Hind_gut	0.0	0.0	0.0	2.0	9.0	0.0	0.0	0.0	28991.0	0.0	0.0	39.0	0.0	0.0	51.0	0.0	0.0	6.0	0.0	0.0	0.0	0.0	18.0	0.0	6.0	3.0	0.0	0.0	23.0	0.0	0.0	0.0	9.0	0.0	4.0	0.0	5.0	0.0	4.0	273.0	5.0	0.0
22Mar3-DL301	SFB1182_63	FP_4.R.CR.M	4.0	Red	CR	Male	Hind_gut	13.0	0.0	0.0	9.0	19.0	0.0	0.0	0.0	37738.0	0.0	6.0	47.0	0.0	0.0	11.0	0.0	0.0	0.0	0.0	0.0	0.0	0.0	0.0	0.0	12.0	0.0	4.0	0.0	15.0	0.0	0.0	0.0	0.0	0.0	0.0	0.0	0.0	0.0	0.0	6.0	0.0	0.0
22Mar3-DL302	SFB1182_63	FP_6.B.CR.M	6.0	Blue	CR	Male	Hind_gut	0.0	0.0	0.0	0.0	257.0	0.0	0.0	0.0	27246.0	0.0	0.0	27.0	0.0	0.0	3.0	0.0	0.0	2.0	0.0	0.0	523.0	0.0	0.0	0.0	3.0	0.0	0.0	6.0	4.0	0.0	0.0	0.0	9.0	0.0	2.0	14.0	0.0	0.0	0.0	2.0	0.0	41.0
22Mar3-DL303	SFB1182_63	FP_6.W.CR.M	6.0	White	CR	Male	Hind_gut	0.0	0.0	0.0	0.0	497.0	2.0	0.0	0.0	3491.0	0.0	0.0	23.0	0.0	0.0	0.0	0.0	0.0	101.0	0.0	0.0	9.0	0.0	0.0	0.0	0.0	0.0	0.0	0.0	0.0	0.0	0.0	0.0	0.0	0.0	0.0	24.0	0.0	0.0	0.0	0.0	0.0	142.0
22Mar3-DL304	SFB1182_63	FP_10.R.CR.M	10.0	Red	CR	Male	Hind_gut	9.0	0.0	0.0	0.0	563.0	3.0	0.0	0.0	21965.0	0.0	0.0	279.0	0.0	0.0	4.0	0.0	3.0	8.0	0.0	0.0	1606.0	0.0	0.0	0.0	2.0	0.0	0.0	0.0	4.0	0.0	0.0	0.0	8.0	0.0	4.0	266.0	0.0	0.0	0.0	9.0	4.0	119.0
22Mar3-DL305	SFB1182_63	FP_10.W.CR.M	10.0	White	CR	Male	Hind_gut	0.0	0.0	0.0	0.0	3583.0	0.0	0.0	0.0	21579.0	0.0	0.0	164.0	0.0	0.0	0.0	0.0	0.0	38.0	0.0	0.0	31.0	0.0	0.0	0.0	0.0	0.0	0.0	0.0	19.0	0.0	0.0	0.0	0.0	0.0	0.0	107.0	0.0	0.0	0.0	3.0	0.0	200.0
22Mar3-DL306	SFB1182_63	FP_12.W.CR.M	12.0	White	CR	Male	Hind_gut	14.0	15.0	0.0	44.0	1861.0	0.0	0.0	0.0	23666.0	0.0	0.0	274.0	0.0	0.0	0.0	0.0	0.0	61.0	0.0	0.0	99.0	0.0	0.0	0.0	19.0	0.0	0.0	0.0	15.0	0.0	13.0	0.0	107.0	0.0	9.0	16.0	5.0	0.0	0.0	18.0	5.0	90.0
22Mar3-DL307	SFB1182_63	FP_14.B.CR.M	14.0	Blue	CR	Male	Hind_gut	0.0	0.0	0.0	0.0	593.0	5.0	0.0	0.0	19324.0	0.0	0.0	257.0	0.0	0.0	2.0	0.0	0.0	57.0	0.0	0.0	517.0	0.0	0.0	0.0	3.0	0.0	0.0	0.0	12.0	0.0	0.0	0.0	0.0	0.0	0.0	252.0	0.0	0.0	0.0	0.0	0.0	215.0
22Mar3-DL308	SFB1182_63	FP_14.R.CR.M	14.0	Red	CR	Male	Hind_gut	0.0	0.0	0.0	0.0	38.0	0.0	0.0	0.0	34792.0	0.0	0.0	61.0	0.0	0.0	0.0	0.0	0.0	0.0	0.0	0.0	17.0	0.0	0.0	0.0	0.0	0.0	0.0	0.0	0.0	0.0	0.0	0.0	0.0	0.0	0.0	63.0	0.0	0.0	0.0	0.0	0.0	36.0
22Mar3-DL309	SFB1182_63	FP_14.W.CR.M	14.0	White	CR	Male	Hind_gut	0.0	0.0	0.0	0.0	26.0	0.0	0.0	0.0	40305.0	0.0	0.0	30.0	4.0	0.0	18.0	0.0	0.0	2.0	0.0	0.0	10.0	0.0	0.0	0.0	5.0	0.0	0.0	0.0	9.0	0.0	0.0	0.0	0.0	0.0	5.0	0.0	0.0	0.0	0.0	5.0	0.0	0.0
22Mar3-DL310	SFB1182_63	FP_16.B.CR.M	16.0	Blue	CR	Male	Hind_gut	37.0	0.0	0.0	8.0	172.0	80.0	0.0	0.0	11242.0	0.0	0.0	545.0	0.0	0.0	145.0	0.0	0.0	20.0	0.0	0.0	13.0	0.0	0.0	0.0	60.0	9.0	24.0	64.0	32.0	8.0	6.0	0.0	135.0	0.0	33.0	35.0	10.0	5.0	18.0	104.0	12.0	0.0
22Mar3-DL311	SFB1182_63	FP_18.R.CR.M	18.0	Red	CR	Male	Hind_gut	0.0	0.0	0.0	0.0	5556.0	4.0	0.0	0.0	17452.0	0.0	0.0	1441.0	0.0	0.0	0.0	0.0	0.0	381.0	0.0	0.0	402.0	0.0	0.0	0.0	0.0	6.0	0.0	0.0	36.0	0.0	0.0	0.0	0.0	0.0	6.0	958.0	0.0	0.0	0.0	0.0	0.0	220.0
22Mar3-DL312	SFB1182_63	FP_2.B.CR.F	2.0	Blue	CR	Female	Hind_gut	8.0	0.0	0.0	0.0	731.0	0.0	19.0	0.0	37503.0	0.0	0.0	26.0	0.0	0.0	0.0	0.0	0.0	0.0	0.0	0.0	362.0	0.0	0.0	0.0	0.0	0.0	0.0	0.0	0.0	0.0	0.0	0.0	0.0	0.0	0.0	0.0	0.0	0.0	2.0	0.0	0.0	62.0
22Mar3-DL313	SFB1182_63	FP_2.R.CR.F	2.0	Red	CR	Female	Hind_gut	29.0	0.0	0.0	29.0	0.0	15.0	0.0	0.0	7074.0	0.0	0.0	30.0	0.0	0.0	0.0	0.0	0.0	7.0	0.0	0.0	0.0	0.0	0.0	9.0	0.0	0.0	16.0	0.0	0.0	0.0	0.0	0.0	10.0	0.0	0.0	0.0	0.0	0.0	0.0	8.0	0.0	0.0
22Mar3-DL314	SFB1182_63	FP_4.W.CR.F	4.0	White	CR	Female	Hind_gut	0.0	0.0	0.0	0.0	675.0	0.0	0.0	0.0	31144.0	0.0	0.0	338.0	0.0	0.0	0.0	0.0	0.0	5.0	0.0	0.0	98.0	0.0	0.0	0.0	0.0	2.0	0.0	0.0	0.0	0.0	0.0	0.0	0.0	0.0	0.0	515.0	0.0	0.0	0.0	4.0	0.0	183.0
22Mar3-DL315	SFB1182_63	FP_8.R.CR.F	8.0	Red	CR	Female	Hind_gut	0.0	0.0	0.0	0.0	62.0	0.0	0.0	0.0	2982.0	0.0	0.0	14.0	0.0	0.0	5.0	0.0	0.0	0.0	0.0	0.0	9.0	0.0	0.0	0.0	9.0	0.0	0.0	0.0	0.0	0.0	0.0	0.0	12.0	0.0	0.0	0.0	0.0	0.0	0.0	34.0	4.0	0.0
22Mar3-DL316	SFB1182_63	FP_8.B.CR.F	8.0	Blue	CR	Female	Hind_gut	0.0	0.0	0.0	0.0	2259.0	7.0	0.0	0.0	67543.0	0.0	0.0	430.0	0.0	0.0	13.0	0.0	0.0	195.0	0.0	0.0	1164.0	0.0	0.0	0.0	8.0	5.0	0.0	0.0	62.0	0.0	5.0	0.0	21.0	0.0	3.0	459.0	8.0	2.0	0.0	15.0	5.0	233.0
22Mar3-DL317	SFB1182_63	FP_10.B.CR.F	10.0	Blue	CR	Female	Hind_gut	0.0	0.0	0.0	0.0	5.0	0.0	0.0	0.0	48869.0	0.0	0.0	33.0	0.0	0.0	2.0	0.0	0.0	0.0	0.0	0.0	0.0	0.0	0.0	0.0	5.0	0.0	0.0	0.0	0.0	0.0	0.0	0.0	0.0	0.0	0.0	0.0	0.0	0.0	0.0	0.0	0.0	61.0
22Mar3-DL318	SFB1182_63	FP_12.B.CR.F	12.0	Blue	CR	Female	Hind_gut	0.0	0.0	0.0	0.0	2912.0	0.0	0.0	0.0	21182.0	0.0	0.0	129.0	0.0	0.0	0.0	0.0	0.0	38.0	0.0	0.0	80.0	0.0	0.0	0.0	0.0	0.0	0.0	0.0	6.0	0.0	0.0	0.0	10.0	0.0	0.0	109.0	0.0	0.0	0.0	137.0	0.0	254.0
22Mar3-DL319	SFB1182_63	FP_12.R.CR.F	12.0	Red	CR	Female	Hind_gut	0.0	0.0	0.0	0.0	633.0	0.0	0.0	0.0	33488.0	0.0	0.0	255.0	0.0	0.0	0.0	0.0	0.0	0.0	0.0	0.0	80.0	0.0	0.0	0.0	0.0	4.0	0.0	0.0	0.0	0.0	0.0	0.0	0.0	0.0	0.0	834.0	0.0	0.0	0.0	3.0	0.0	94.0
22Mar3-DL320	SFB1182_63	FP_16.W.CR.F	16.0	White	CR	Female	Hind_gut	0.0	0.0	4.0	0.0	226.0	0.0	0.0	0.0	23315.0	0.0	0.0	186.0	0.0	0.0	5.0	0.0	0.0	14.0	0.0	0.0	73.0	0.0	0.0	0.0	0.0	3.0	0.0	0.0	3.0	0.0	0.0	0.0	4.0	0.0	0.0	156.0	0.0	0.0	2.0	97.0	0.0	268.0
22Mar3-DL321	SFB1182_63	FP_18.B.CR.F	18.0	Blue	CR	Female	Hind_gut	0.0	0.0	0.0	0.0	2103.0	0.0	0.0	9.0	11385.0	0.0	0.0	257.0	0.0	0.0	0.0	0.0	7.0	94.0	0.0	0.0	90.0	0.0	0.0	0.0	0.0	0.0	0.0	0.0	43.0	0.0	0.0	0.0	0.0	0.0	4.0	147.0	0.0	0.0	0.0	0.0	0.0	565.0
22Mar3-DL322	SFB1182_63	FP_18.W.CR.F	18.0	White	CR	Female	Hind_gut	0.0	0.0	0.0	0.0	1923.0	0.0	0.0	0.0	20194.0	0.0	0.0	65.0	0.0	2.0	4.0	0.0	0.0	7.0	0.0	0.0	34.0	0.0	0.0	0.0	0.0	0.0	2.0	0.0	0.0	0.0	0.0	0.0	0.0	0.0	7.0	41.0	0.0	0.0	0.0	0.0	0.0	143.0
22Mar3-DL323	SFB1182_63	FP_2.OC.M			Control_Old	Male	Hind_gut	0.0	0.0	0.0	0.0	0.0	0.0	0.0	0.0	2.0	0.0	0.0	0.0	0.0	0.0	0.0	0.0	0.0	0.0	0.0	0.0	0.0	0.0	0.0	0.0	0.0	0.0	0.0	0.0	0.0	0.0	0.0	0.0	0.0	0.0	0.0	0.0	0.0	0.0	0.0	0.0	0.0	0.0
22Mar3-DL324	SFB1182_63	FP_3.OC.M			Control_Old	Male	Hind_gut	0.0	0.0	0.0	0.0	0.0	0.0	0.0	0.0	74877.0	0.0	6.0	0.0	0.0	0.0	0.0	0.0	0.0	0.0	0.0	0.0	0.0	0.0	0.0	0.0	0.0	0.0	0.0	0.0	0.0	0.0	0.0	0.0	12.0	0.0	0.0	0.0	0.0	0.0	0.0	29.0	0.0	0.0
22Mar3-DL325	SFB1182_63	FP_4.OC.M			Control_Old	Male	Hind_gut	0.0	0.0	0.0	0.0	92.0	0.0	0.0	0.0	38355.0	0.0	0.0	128.0	0.0	0.0	0.0	0.0	0.0	0.0	0.0	0.0	1287.0	0.0	0.0	0.0	0.0	0.0	0.0	0.0	0.0	0.0	0.0	0.0	0.0	0.0	0.0	2198.0	0.0	0.0	0.0	8.0	0.0	0.0
22Mar3-DL326	SFB1182_63	FP_5.OC.M			Control_Old	Male	Hind_gut	0.0	0.0	0.0	0.0	0.0	0.0	0.0	0.0	1299.0	0.0	34.0	53.0	0.0	0.0	6.0	4.0	0.0	0.0	0.0	0.0	100.0	0.0	0.0	7.0	0.0	0.0	0.0	0.0	16.0	0.0	0.0	0.0	81.0	0.0	0.0	16.0	11.0	0.0	60.0	329.0	0.0	0.0
22Mar3-DL327	SFB1182_63	FP_6.OC.M			Control_Old	Male	Hind_gut	0.0	0.0	0.0	0.0	25.0	70.0	3.0	33.0	13515.0	0.0	0.0	215.0	31.0	0.0	35.0	0.0	41.0	0.0	0.0	37.0	2589.0	0.0	0.0	15.0	0.0	0.0	0.0	0.0	3.0	0.0	0.0	0.0	102.0	0.0	3.0	0.0	0.0	0.0	60.0	1415.0	0.0	0.0
22Mar3-DL328	SFB1182_63	FP_2.OC.F			Control_Old	Female	Hind_gut	0.0	0.0	0.0	0.0	0.0	0.0	0.0	0.0	43619.0	0.0	0.0	0.0	0.0	0.0	0.0	0.0	0.0	0.0	0.0	0.0	78.0	0.0	0.0	0.0	0.0	0.0	0.0	0.0	0.0	0.0	0.0	0.0	0.0	0.0	0.0	0.0	0.0	0.0	0.0	149.0	0.0	0.0
22Mar3-DL329	SFB1182_63	FP_3.OC.F			Control_Old	Female	Hind_gut	0.0	0.0	0.0	0.0	0.0	0.0	0.0	0.0	38057.0	0.0	0.0	0.0	0.0	0.0	0.0	0.0	0.0	0.0	0.0	0.0	77.0	0.0	0.0	0.0	0.0	0.0	0.0	0.0	0.0	0.0	0.0	0.0	0.0	0.0	0.0	0.0	0.0	0.0	0.0	87.0	0.0	0.0
22Mar3-DL330	SFB1182_63	FP_4.OC.F			Control_Old	Female	Hind_gut	0.0	0.0	0.0	0.0	0.0	0.0	0.0	0.0	24387.0	0.0	0.0	6.0	0.0	0.0	27.0	0.0	0.0	0.0	0.0	12.0	0.0	0.0	0.0	0.0	0.0	0.0	0.0	0.0	0.0	0.0	0.0	0.0	0.0	0.0	0.0	0.0	0.0	0.0	0.0	7.0	0.0	0.0
22Mar3-DL331	SFB1182_63	FP_5.OC.F			Control_Old	Female	Hind_gut	6.0	0.0	0.0	0.0	0.0	10.0	0.0	0.0	27892.0	0.0	0.0	31.0	6.0	0.0	8.0	0.0	0.0	0.0	0.0	5.0	0.0	0.0	0.0	0.0	0.0	0.0	0.0	0.0	0.0	0.0	0.0	0.0	7.0	0.0	6.0	0.0	2.0	0.0	0.0	98.0	0.0	0.0
22Mar3-DL332	SFB1182_63	FP_6.OC.F			Control_Old	Female	Hind_gut	0.0	0.0	0.0	0.0	179.0	0.0	0.0	0.0	7567.0	0.0	0.0	61.0	0.0	0.0	0.0	0.0	0.0	3.0	0.0	0.0	214.0	0.0	0.0	0.0	0.0	0.0	0.0	0.0	0.0	0.0	0.0	0.0	0.0	7.0	0.0	151.0	0.0	0.0	0.0	0.0	0.0	8.0
22Mar3-DL333	SFB1182_63	FP_1.YC.M			Control_Young	Male	Hind_gut	0.0	0.0	0.0	0.0	1953.0	0.0	0.0	0.0	18670.0	0.0	0.0	128.0	0.0	3.0	0.0	0.0	0.0	147.0	0.0	0.0	1244.0	0.0	0.0	0.0	0.0	0.0	0.0	0.0	0.0	0.0	0.0	0.0	0.0	0.0	7.0	128.0	0.0	0.0	0.0	0.0	0.0	14.0
22Mar3-DL334	SFB1182_63	FP_3.YC.M			Control_Young	Male	Hind_gut	0.0	0.0	0.0	0.0	2910.0	0.0	0.0	0.0	19265.0	0.0	0.0	98.0	0.0	0.0	7.0	0.0	0.0	16.0	0.0	3.0	30.0	0.0	0.0	0.0	0.0	0.0	0.0	0.0	0.0	3.0	0.0	0.0	0.0	0.0	13.0	50.0	0.0	2.0	0.0	3.0	0.0	206.0
22Mar3-DL336	SFB1182_63	FP_5.YC.M			Control_Young	Male	Hind_gut	0.0	0.0	0.0	0.0	0.0	0.0	0.0	0.0	26693.0	0.0	0.0	0.0	0.0	0.0	2.0	0.0	0.0	0.0	0.0	0.0	0.0	0.0	0.0	0.0	0.0	0.0	0.0	0.0	0.0	0.0	0.0	0.0	4.0	0.0	0.0	0.0	0.0	0.0	0.0	18.0	0.0	0.0
22Mar3-DL337	SFB1182_63	FP_6.YC.M			Control_Young	Male	Hind_gut	0.0	0.0	0.0	0.0	48.0	0.0	0.0	0.0	20919.0	0.0	0.0	86.0	0.0	0.0	0.0	0.0	0.0	0.0	0.0	6.0	627.0	0.0	0.0	0.0	0.0	0.0	0.0	0.0	0.0	0.0	0.0	0.0	0.0	0.0	0.0	1687.0	0.0	0.0	0.0	0.0	0.0	4.0
22Mar3-DL338	SFB1182_63	FP_1.YC.F			Control_Young	Female	Hind_gut	0.0	0.0	0.0	0.0	0.0	15.0	0.0	0.0	550.0	0.0	15.0	84.0	0.0	0.0	20.0	0.0	0.0	0.0	0.0	0.0	49.0	15.0	0.0	0.0	0.0	0.0	0.0	0.0	14.0	0.0	0.0	0.0	48.0	0.0	2.0	18.0	0.0	0.0	13.0	198.0	0.0	0.0
22Mar3-DL339	SFB1182_63	FP_2.YC.F			Control_Young	Female	Hind_gut	0.0	0.0	0.0	0.0	17.0	66.0	0.0	0.0	14579.0	0.0	0.0	182.0	37.0	0.0	62.0	0.0	22.0	0.0	0.0	133.0	2630.0	0.0	0.0	0.0	0.0	6.0	0.0	0.0	3.0	0.0	12.0	0.0	120.0	0.0	0.0	14.0	0.0	0.0	49.0	1523.0	0.0	0.0
22Mar3-DL340	SFB1182_63	FP_3.YC.F			Control_Young	Female	Hind_gut	0.0	0.0	0.0	0.0	0.0	0.0	0.0	0.0	98350.0	0.0	0.0	12.0	0.0	0.0	0.0	0.0	0.0	2.0	0.0	9.0	215.0	0.0	14.0	0.0	0.0	0.0	0.0	0.0	0.0	0.0	0.0	0.0	0.0	0.0	0.0	0.0	0.0	0.0	0.0	339.0	0.0	0.0
22Mar3-DL341	SFB1182_63	FP_5.YC.F			Control_Young	Female	Hind_gut	0.0	0.0	0.0	0.0	0.0	0.0	0.0	0.0	29383.0	0.0	0.0	0.0	0.0	0.0	0.0	0.0	0.0	0.0	0.0	0.0	58.0	0.0	0.0	0.0	0.0	0.0	0.0	0.0	0.0	0.0	0.0	0.0	0.0	0.0	0.0	0.0	0.0	0.0	0.0	44.0	0.0	0.0
22Mar3-DL342	SFB1182_63	FP_6.YC.F			Control_Young	Female	Hind_gut	0.0	0.0	0.0	0.0	0.0	0.0	0.0	0.0	18156.0	0.0	0.0	4.0	0.0	0.0	11.0	0.0	0.0	0.0	0.0	8.0	0.0	0.0	0.0	0.0	0.0	0.0	0.0	0.0	0.0	0.0	0.0	0.0	3.0	0.0	0.0	0.0	0.0	0.0	0.0	5.0	0.0	0.0
[truncated: 339 more columns]
